# Supplementary material for: Quitting Smoking before and after Pregnancy: Study Methods and Baseline Data from a Prospective Cohort Study
Source: Int J Environ Res Public Health. 2022 Aug 17;19(16):10170. doi: 10.3390/ijerph191610170 (PMC9408087; doi:10.3390/ijerph191610170)
Supplement: Supplementary file 1 [file ijerph-19-10170-s001.zip]

Archive with 1 entries (1 files):
- ijerph-1728271-supplementary.pdf
